# Supplementary material for: Oral Cell Lysates Reduce the Inflammatory Response of Activated Macrophages
Source: J Clin Med. 2023 Feb 20;12(4):1701. doi: 10.3390/jcm12041701 (PMC9962209; doi:10.3390/jcm12041701)
Supplement: Supplementary file 1 [file jcm-12-01701-s001.zip]

Archive with 1 entries (1 files):
- jcm-2160137-supplementary.pdf
